# Supplementary material for: Pathogenic Leptospira species identified in dogs and cats during neutering in Thailand
Source: PLoS Negl Trop Dis. 2026 Feb 4;20(2):e0013421. doi: 10.1371/journal.pntd.0013421 (PMC12871963; doi:10.1371/journal.pntd.0013421)
Supplement: S1 Table — (XLSX) [file pntd.0013421.s003.xlsx]

## Sheet: S1 Table
No.	Sample ID	Region	Habitat	Host	Ownership	Sex	Age	Referring to species	Group	GenBank Accession No.	Note
1	NP2009-007	Central	Nakhon Pathom	Dog	Owned	Male	Adult	L. borgpetersenii	P1-1	OQ446624
2	RN2102-011	Southern	Ranong	Cat	Owned	Female	Adult	Close relatedness to species in P2 subclade	P2	OQ446649
3	RN2204-095	Southern	Ranong	Cat	Owned	Female	Adult	L. borgpetersenii	P1-1	OQ446661
4	RN2102-002	Southern	Ranong	Cat	Owned	Male	Adult	Close relatedness to species in P2 subclade	P2	OQ446648
5	RN2102-017	Southern	Ranong	Cat	Owned	Male	Adult	N/A		na	Insufficient DNA for accurately sequencing
6	RN2204-017	Southern	Ranong	Cat	Owned	Male	Adult	L. borgpetersenii	P1-1	OQ446658
7	RN2102-024	Southern	Ranong	Cat	Free-roaming	Female	Adult	Closely relatednees to L. yasudae (dzianensis)	P1-2	OQ446651
8	RN2102-101	Southern	Ranong	Cat	Free-roaming	Female	Adult	L. interrogans	P1-1	OQ446655
9	RN2204-092	Southern	Ranong	Cat	Free-roaming	Female	Adult	L. borgpetersenii	P1-1	OQ446660
10	RN2102-007	Southern	Ranong	Dog	Owned	Female	Adult	N/A		na	Insufficient DNA for accurately sequencing
11	RN2102-021	Southern	Ranong	Dog	Owned	Female	Adult	L. borgpetersenii	P1-1	OQ446650
12	RN2102-031	Southern	Ranong	Dog	Owned	Female	Adult	Close relatedness to species in P2 subclade	P2	OQ446652
13	RN2102-052	Southern	Ranong	Dog	Owned	Female	Adult	L. interrogans	P1-1	OQ446653
14	RN2102-099	Southern	Ranong	Dog	Owned	Female	Adult	L. interrogans	P1-1	OQ446654
15	RN2102-107	Southern	Ranong	Dog	Free-roaming	Female	Adult	L. interrogans	P1-1	OQ446656
16	RN2102-108	Southern	Ranong	Dog	Free-roaming	Female	Adult	L. interrogans	P1-1	OQ446657
17	RN2204-076	Southern	Ranong	Dog	Free-roaming	Female	Adult	L. weilii	P1-1	OQ446659
18	RN2204-114	Southern	Ranong	Dog	Free-roaming	Female	Adult	L. interrogans	P1-1	OQ446662
19	KB2009-008	Western	Kanchanaburi	Cat	Owned	Female	Adult	L. interrogans	P1-1	OQ446635
20	KB1907-005	Western	Kanchanaburi	Dog	Free-roaming	Male	Adult	L. weilii	P1-1	OQ446634
21	PK2102-029	Western	Prachuap Khiri Khan	Cat	Owned	Female	Adult	L. interrogans	P1-1	OQ446636
22	PK2102-052	Western	Prachuap Khiri Khan	Cat	Owned	Female	Adult	N/A		na	Insufficient DNA for accurately sequencing
23	PK2102-053	Western	Prachuap Khiri Khan	Cat	Owned	Female	Adult	Closely relatednees to L. yasudae (dzianensis)	P1-2	OQ446638
24	PK2102-054	Western	Prachuap Khiri Khan	Cat	Owned	Female	Adult	N/A		na	Insufficient DNA for accurately sequencing
25	PK2102-055	Western	Prachuap Khiri Khan	Cat	Owned	Female	Adult	Close relatedness to species in P2 subclade	P2	OQ446639
26	PK2102-056	Western	Prachuap Khiri Khan	Cat	Owned	Female	Adult	Close relatedness to species in P2 subclade	P2	OQ446640
27	PK2102-070	Western	Prachuap Khiri Khan	Cat	Free-roaming	Female	Adult	N/A		na	Insufficient DNA for accurately sequencing
28	PK2102-069	Western	Prachuap Khiri Khan	Cat	Free-roaming	Male	Adult	Closely relatednees to L. yasudae (dzianensis)	P1-2	OQ446641
29	PK2102-097	Western	Prachuap Khiri Khan	Cat	Free-roaming	Male	Adult	Close relatedness to species in P2 subclade	P2	OQ446645
30	PK2102-037	Western	Prachuap Khiri Khan	Dog	Owned	Female	Adult	L. interrogans	P1-1	OQ446637
31	PK2102-062	Western	Prachuap Khiri Khan	Dog	Owned	Female	Adult	N/A		na	Insufficient DNA for accurately sequencing
32	PK2102-102	Western	Prachuap Khiri Khan	Dog	Owned	Female	Adult	Closely relatednees to L. yasudae (dzianensis)	P1-2	OQ446647
33	PK2102-059	Western	Prachuap Khiri Khan	Dog	Owned	Male	Adult	N/A		na	Insufficient DNA for accurately sequencing
34	PK2102-023	Western	Prachuap Khiri Khan	Dog	Owned	na	Adult	N/A		na	Insufficient DNA for accurately sequencing
35	PK2102-049	Western	Prachuap Khiri Khan	Dog	Free-roaming	Female	Adult	N/A		na	Insufficient DNA for accurately sequencing
36	PK2102-057	Western	Prachuap Khiri Khan	Dog	Free-roaming	Female	Adult	N/A		na	Insufficient DNA for accurately sequencing
37	PK2102-060	Western	Prachuap Khiri Khan	Dog	Free-roaming	Female	Adult	N/A		na	Insufficient DNA for accurately sequencing
38	PK2102-066	Western	Prachuap Khiri Khan	Dog	Free-roaming	Female	Adult	N/A		na	Insufficient DNA for accurately sequencing
39	PK2102-071	Western	Prachuap Khiri Khan	Dog	Free-roaming	Female	Junior	Closely relatednees to L. yasudae (dzianensis)	P1-2	OQ446642
40	PK2102-072	Western	Prachuap Khiri Khan	Dog	Free-roaming	Female	Junior	Close relatedness to species in P2 subclade	P2	OQ446643
41	PK2102-050	Western	Prachuap Khiri Khan	Dog	Free-roaming	Male	Adult	N/A		na	Insufficient DNA for accurately sequencing
42	PK2102-051	Western	Prachuap Khiri Khan	Dog	Free-roaming	Male	Adult	N/A		na	Insufficient DNA for accurately sequencing
43	PK2102-063	Western	Prachuap Khiri Khan	Dog	Free-roaming	Male	Adult	N/A		na	Insufficient DNA for accurately sequencing
44	PK2102-065	Western	Prachuap Khiri Khan	Dog	Free-roaming	Male	Adult	N/A		na	Insufficient DNA for accurately sequencing
45	PK2102-067	Western	Prachuap Khiri Khan	Dog	Free-roaming	Male	Adult	N/A		na	Insufficient DNA for accurately sequencing
46	PK2102-090	Western	Prachuap Khiri Khan	Dog	Free-roaming	Male	Adult	Closely relatednees to L. yasudae (dzianensis)	P1-2	OQ446644
47	PK2102-099	Western	Prachuap Khiri Khan	Dog	Free-roaming	Male	Adult	L. interrogans	P1-1	OQ446646
48	TK1911-001	Western	Tak	Cat	Free-roaming	Female	Adult	L. interrogans	P1-1	OQ446625
49	TK1911-002	Western	Tak	Cat	Free-roaming	Female	Adult	L. interrogans	P1-1	OQ446626
50	TK1911-003	Western	Tak	Cat	Free-roaming	Female	Adult	L. interrogans	P1-1	OQ446627
51	TK1911-005	Western	Tak	Cat	Free-roaming	Female	Adult	L. interrogans	P1-1	OQ446628
52	TK1911-006	Western	Tak	Dog	Free-roaming	Female	Adult	L. interrogans	P1-1	OQ446629
53	TK1911-007	Western	Tak	Dog	Free-roaming	Female	Adult	L. interrogans	P1-1	OQ446630
54	TK1911-009	Western	Tak	Dog	Free-roaming	Female	Adult	L. interrogans	P1-1	OQ446631
55	TK1911-010	Western	Tak	Dog	Free-roaming	Female	Adult	L. interrogans	P1-1	OQ446632
56	TK1911-056	Western	Tak	Dog	Free-roaming	Female	Adult	Close relatedness to species in P2 subclade	P2	OQ446633
