# Supplementary material for: Pathogenic Leptospira species identified in dogs and cats during neutering in Thailand
Source: PLoS Negl Trop Dis. 2026 Feb 4;20(2):e0013421. doi: 10.1371/journal.pntd.0013421 (PMC12871963; doi:10.1371/journal.pntd.0013421)
Supplement: S2 Table — (XLSX) [file pntd.0013421.s004.xlsx]

## Sheet: S2 Table
No.	Species	GenBank ID	Group	Strain	Serovar	Host	Source
1	L. adleri	MK688976.1	P1	CES	ND	Soil
2	L. ainazelensis	MZ048033.1	P1	201903071	ND	Water
3	L. ainlahdjerensis	MZ048034.1	P1	201903070	ND	Water
4	L. alexanderi	NR_43047.1	P1	L 60	Manhao 3	Human
5	L. alstonii	MK720176.1	P1	CES	ND	Crocidura russula
6	L. barantonii	MK791625.1	P1	CES	ND	Soil
7	L. borgpetersenii	NR_114969.1	P1	Veldrat Bataviae 46	Javanica	Unknown	WHO/FAO Collaborating Centre for Reference and Research on Leptospirosis, Biomedical Research, Royal Tropical Institute (KIT) Amsterdam, The Netherlands.
8	L. borgpetersenii	NR_43259.1	P1	Veldrat Bataviae 46	Javanica	Unknown	ATCC43292
9	L. elllisii	NPEH01000112.1	P1	ATI7-C-A3	ND	Soil
10	L. elllisii	NPEF01000404.1	P1	ATI7-C-A5	ND	Soil
11	L. gomenesis	MN060987.1	P1	CES	ND	Soil
12	L. interrogans	CP044513.1	P1	611	Canicola	Human
13	L. interrogans	NR_114968.1	P1	RGA	Icterohaemorrhagiae	Unknown	WHO/FAO Collaborating Centre for Reference and Research on Leptospirosis, Biomedical Research, Royal Tropical Institute (KIT) Amsterdam, The Netherlands.
14	L. interrogans	NR_116542.1	P1	RGA	Icterohaemorrhagiae	Unknown	WHO/FAO Collaborating Centre for Reference and Research on Leptospirosis, Biomedical Research, Royal Tropical Institute (KIT) Amsterdam, The Netherlands.
15	L. kirschneri	NR_43051.1	P1	3522	Cynopteri	Bat
16	L. kmetyi	NR_41544.1	P1	Bejo-Iso9	Malaysia	Soil
17	L. mayottensis	NR_134067.1	P1	200901116	Mini (serogroup)	Human
18	L. noguchii	NR_115926.1	P1	CZ 214 K	Panama	opossum	WHO/FAO/OIE Collaborating Centre for Reference & Research on Leptospirosis, Queenland, Australia
19	L. noguchii	NR_43050.1	P1	CZ 214 K	Panama	opossum	ATCC43288
20	L. sanjuanensis	OM948786.1	P1	LGVF02	ND	Soil
21	L. santarosai	NR_43048.1	P1	LT 821	Shermani	Rat
22	L. stimsonii	QHCS01000002.1	P1	AMB6-RJ	ND	Water
23	L. stimsonii	MK070914.1	P1	Yale	ND	Water
24	L. stimsonii	NR_180241.1	P1	Yale	ND	Water
25	L. stimsonii	QHCT01000027.1	P1	Yale	ND	Water
26	L. stimsonii (putramalaysiae)	MN062724.1	P1	CES	ND	Water
27	L. tipperaryensis	MN062723.1	P1	Yale	ND	Water
28	L. tipperaryensis	CP015217.1:2155724-2156166	P1	GWTS #1	room22	Crocidura russula
29	L. weilii	NR_118435.1	P1	Celledoni	Celledoni	Unknown	DSMZ - German Collection of Microorganisms and Cell Cultures, Braunschweig, Germany
30	L. weilii	NR_43044.1	P1	Celledoni	Celledoni	Human	ATCC 43285
31	L. weilii	NR_119300.1	P1	Celledoni	ND	Unknown
32	L. yasudae	QHCR01000024.1	P1	B21	ND	Soil
33	L. yasudae	MK070913.1	P1	F1	ND	Soil
34	L. yasudae	NR_180240.1	P1	F1	ND	Soil
35	L. yasudae	QHCU01000018.1	P1	F1	ND	Soil
36	L. yasudae (dzianensis)	MN060986.1	P1	CES	ND	Water
37	L. andrefontaineae	MN062722.1	P2	CES	ND	Soil
38	L. broomii	NR_43200.1	P2	5399	ND	Human
39	L. dzoumogneensis	MN060997.1	P2	CES	ND	Water
40	L. fainei	U60594.1	P2	BUT 6T	Hurstbridge	Pig
41	L. fletcheri	MN060998.1	P2	CES	ND	Water
42	L. fluminis	MN060999.1	P2	CES	ND	Soil
43	L. haakeii	MK791632.1	P2	CES	ND	Soil
44	L. hartskeerlii	MK791631.1	P2	CES	ND	Soil
45	L. inadai	AY631896.1	P2	10	Lyme	Human
46	L. johnsonii	MN062721.1	P2	CES	ND	Soil
47	L. koniamboensis	MN061003.1	P2	CES	ND	Soil
48	L. langatensis	MN061020.1	P2	CES	ND	Soil
49	L. licerasiae	NR_44310.1	P2	VAR 010	Varillal	Human
50	L. neocaledonica	MK791630.1	P2	CES	ND	Soil
51	L. perolatii	MK791629.1	P2	CES	ND	Soil
52	L. saintgironsiae	MN047234.1	P2	CES	ND	Soil
53	L. sarikeiensis	MN062730.1	P2	CES	ND	Environment
54	L. selangorensis	MN062732.1	P2	CES	ND	Water
55	L. semungkisensis	MN061023.1	P2	CES	ND	Soil
56	L. venezuelensis	MK688379.1	P2	CES	ND	Human
57	L. wolffii	NR_44042.1	P2	Khorat-H2	Khorat	Human
